# Supplementary material for: Evidence for Angiotensin II as a Naturally Existing Suppressor for the Guanylyl Cyclase A Receptor and Cyclic GMP Generation
Source: Int J Mol Sci. 2023 May 10;24(10):8547. doi: 10.3390/ijms24108547 (PMC10218449; doi:10.3390/ijms24108547)
Supplement: Supplementary file 1 [file ijms-24-08547-s001.zip]

Archive with 1 entries (1 files):
- ijms-2366317-supplementary.pdf
